# Supplementary material for: Sustainable and conventional banking in Europe
Source: PLoS One. 2020 Feb 20;15(2):e0229420. doi: 10.1371/journal.pone.0229420 (PMC7032717; doi:10.1371/journal.pone.0229420)
Supplement: S1 File — The “S1 File.Dataset” file includes the following information: “Conventional” sheet shows, for Triodos Bank and the 10 conventional banks, the following data corresponding to 2015–2018: ○Country○Co-workers○Loans○Client funding○Non-current assets○Current assets○Equity○Non-current liabilities○Income○Expenses○Tases○TIER 1 capital“Ethical” sheet shows, for the 13 European ethical banks, the following data corresponding to 2015–2018: ○Country○Total Assets○Loans○Client funding○Equity○Tier 1 capital○Total revenue○Net income○ROA○ROE○Co-workets○Clients (lending and deposit). (XLSX) [file pone.0229420.s001.xlsx]

## Sheet: Conventional
Bank	Country	Year	Co-workers	Loans	Client funding	Non-current assets	Current assets	Equity	Non-current liabilities	Current liabilities	Income	Expenses	Taxes	TIER 1 Capital
Triodos Bank	Holanda	2018	1427	7273780	9558203	331667	10538419	1131221	113445	9625420	266224	215843	11778	17.7
Triodos Bank	Holanda	2017	1377	6597901	8721888	294600	9607720	1012895	103174	8786251	240270	190677	12198	19.2
Triodos Bank	Holanda	2016	1271	5708338	8024620	275230	8805774	903681	121121	8056202	217630	179054	9336	19.2
Triodos Bank	Holanda	2015	1121	5215692	7282564	261287	7949864	780517	108272	7322362	211589	157589	13273	19
Banco Santander	España	2018	202713	882921000	780496000	117349000	1341922000	107361000	41879000	1310031000	77542000	63341000	4886000	13.12
Banco Santander	España	2017	202251	848914000	777730000	136787000	1307518000	106832000	44163000	1293310000	78155000	66064000	3884000	12.77
Banco Santander	España	2016	188492	790470000	691112000	126097000	1213028000	102699000	43158000	1193268000	76578000	65810000	3282000	12.53
Banco Santander	España	2015	193863	790848000	683142000	112928000	1227332000	98753000	42178000	1199329000	79278000	69731000	2213000	12.55
BBVA	España	2018	125627	419660000	435229000	45931000	630758000	52874000	14349000	609466000	43145000	34699000	2295000	13.2
BBVA	España	2017	131856	445275000	467949000	78978000	611081000	53323000	15326000	621410000	43872000	36941000	2169000	13
BBVA	España	2016	134792	483672000	499706000	69607000	662249000	55428000	18718000	657710000	42207000	35815000	1699000	12.9
BBVA	España	2015	137968	471828000	511992000	54682000	695173000	55282000	18118000	676455000	39904000	35301000	1275000	12.1
ING Bank	Holanda	2018	52233	592196000	555812000	15440000	871590000	51735000	148638000	686657000	33592000	26754000	2027000	16.18
ING Bank	Holanda	2017	51504	574899000	552690000	18421000	827897000	44377000	124499000	677442000	49232000	41828000	2303000	16.37
ING Bank	Holanda	2016	51943	562873000	531096000	20447000	823472000	44146000	137149000	662624000	49566000	43629000	1635000	14.7
ING Bank	Holanda	2015	52720	700007000	672204000	17800000	984192000	41495000	148108000	812389000	51823000	45408000	1684000	13.85
Rabobank	Holanda	2018	41861	443867000	342410000	16095000	574342000	42236000	18305000	529896000	11352000	7446000	902000	19.5
Rabobank	Holanda	2017	43810	432564000	340682000	19164000	583827000	39610000	18607000	544774000	11496000	7864000	958000	18.8
Rabobank	Holanda	2016	45567	452807000	347712000	19079000	643514000	40524000	19294000	602775000	11622000	8904000	694000	17.6
Rabobank	Holanda	2015	52013	466000000	345900000	24000000	654800000	41200000	17000000	620600000	12047000	9178000	655000	16.4
Deutsche Bank	Alemania	2018	91737	400297000	564405000	113206000	1234931000	68737000	159418000	1119982000	36917000	35587000	989000	14.9
Deutsche Bank	Alemania	2017	97535	401699000	580812000	124177000	1350555000	68099000	171772000	1234861000	38162000	36934000	1963000	15.4
Deutsche Bank	Alemania	2016	99744	408909000	550204000	151262000	1439284000	64819000	191477000	1334250000	40944000	41754000	546000	13.1
Deutsche Bank	Alemania	2015	101104	427749000	566974000	214704000	1414426000	67625000	160016000	1401489000	43611000	49708000	675000	12.3
Commerzbank	Alemania	2018	43412	279137000	346668000	#REF!	436284000	29411000	15790000	#REF!	8570000	7325000	277000	13.4
Commerzbank	Alemania	2017	43560	265712000	341260000	#REF!	440011000	30000000	7022000	#REF!	9239000	8744000	245000	15.2
Commerzbank	Alemania	2016	44267	276578000	356362000	#REF!	459252000	29600000	7127000	#REF!	9399000	8756000	261000	13.9
Commerzbank	Alemania	2015	45419	290680000	384938000	13434000	#REF!	30400000	10783000	#REF!	9795000	7967000	629000	13.8
HSBC Holdings	UK	2018	235217	981696000	1362643000	611548000	1946576000	194249000	340246000	2023629000	66123000	46233000	4865000	16.6
HSBC Holdings	UK	2017	229000	962964000	1364462000	548960000	1972811000	197871000	263903000	2059997000	66151000	48984000	5288000	16.4
HSBC Holdings	UK	2016	241000	861504000	1272386000	585620000	1789366000	182578000	250783000	1941625000	62190000	55078000	3666000	16.1
HSBC Holdings	UK	2015	264000	924454000	1289586000	612447000	1797209000	197518000	298688000	1913450000	73648000	54781000	3771000	13.9
Lloyds Banking Group	UK	2018	80117	444400000	416000000	64432000	733166000	50199000	245353000	502046000	18724000	12764000	1560000	18.2
Lloyds Banking Group	UK	2017	81667	455700000	418124000	82124000	729985000	49143000	238037000	524929000	18525000	13250000	1728000	17.2
Lloyds Banking Group	UK	2016	86516	457958000	415460000	94772000	723021000	48815000	247706000	521272000	17500000	13262000	1724000	17
Lloyds Banking Group	UK	2015	89501	455175000	418326000	82000000	#REF!	46589000	238000000	#REF!	17637000	15993000	688000	16.4
Dexia	Bélgica	2018	773	35158000	4873000	24862000	133942000	7841000	24960000	126003000	8025000	8484000	40000	26.7
Dexia	Bélgica	2017	996	99264000	6404000	34492000	146446000	5402000	6369000	169167000	10007000	10455000	13000	19.5
Dexia	Bélgica	2016	1148	119206000	10778000	38910000	173861000	4574000	5388000	202809000	10678000	10368000	-42000	16.2
Dexia	Bélgica	2015	1203	127876000	9399000	38954000	191327000	4547000	7162000	218572000	11446000	11259000	18000	15.9
Belfius	Bélgica	2018	6494	91123000	79661000	51621000	112544000	9960000	47265000	106940000	2361000	1494000	217000	17
Belfius	Bélgica	2017	6432	90057000	76274000	53544000	114415000	9521000	44490000	113948000	2355000	1392000	357000	15.9
Belfius	Bélgica	2016	6429	89702000	74171000	59905000	116816000	9012000	54953000	112756000	2259000	1479000	245000	16.1
Belfius	Bélgica	2015	6601	87189000	68163000	64879000	112083000	8660000	58751000	109551000	2184000	1502000	176000	14.9

## Sheet: Ethical
Bank (USD Million)	Country	Year	Total Assets	Loans	Client Funding	Equity	Tier 1 Capital	Total Revenue	Net Income	ROA	ROE	Co-workers	Clients (lending and deposit)
Cooperative Bank of Karditsa (CBK)	Greece	2018	120	61	104	15	21	4.2	1.1	1	7.35	36	17267
Cooperative Bank of Karditsa (CBK)	Greece	2017	115	59	97	16	18.8	3.3	0.7	0.63	4.96	34	16745
Cooperative Bank of Karditsa (CBK)	Greece	2016	92	50	78	13	17.9	3.3	0.3	0.36	2.6	31	14936
Cooperative Bank of Karditsa (CBK)	Greece	2015	91	52	77	13	18.1	3.1	0.6	0.62	5.02	31	14454
Banca Etica	Italy	2018	2179	1028	1773	107	12.2	53.2	3.9	0.18	3.49	309	73842
Banca Etica	Italy	2017	2069	976	1644	113	12.2	44.6	2.6	0.15	2.52	288	65588
Banca Etica	Italy	2016	1638	762	1291	90	12.5	52.5	4.8	0.31	5.22	285	62429
Banca Etica	Italy	2015	1358	713	957	87	11.3	38.6	0.8	0.06	0.97	269	56442
Alternative Bank Switzerland	Switzerland	2018	1830	1396	1629	193	17.7	27.4	7.1	0.38	3.64	111	35588
Alternative Bank Switzerland	Switzerland	2017	1787	1366	1602	177	16.5	27.2	6.8	0.38	3.85	107	32831
Alternative Bank Switzerland	Switzerland	2016	1624	1181	1469	146	15.1	26.4	6.9	0.41	4.57	103	31551
Alternative Bank Switzerland	Switzerland	2015	1602	1066	1477	111	12.2	24.1	6.5	0.39	5.7	96	31616
Freie Gemeinschaftsbank Genossenschaft	Switzerland	2018	289	238	268	20	11.7	4.5	0.2	0.06	0.91	27	4904
Freie Gemeinschaftsbank Genossenschaft	Switzerland	2017	282	222	261	20	12.1	4.1	0.1	0.04	0.51	23	4974
Freie Gemeinschaftsbank Genossenschaft	Switzerland	2016	267	194	247	19	12.8	4	0.2	0.08	1.06	19	4843
Freie Gemeinschaftsbank Genossenschaft	Switzerland	2015	268	184	248	19	14	3.9	0.5	0	0.05	22	4742
UmweltBank	Germany	2018	4235	2869	2803	265	10.7	67.7	29.9	0.68	11.42	163	113290
UmweltBank	Germany	2017	4175	2871	2691	254	10.4	66.4	31.2	0.79	13.71	149	113694
UmweltBank	Germany	2016	3374	2504	2252	201	9.9	72.1	35.6	1	17.94	139	114661
UmweltBank	Germany	2015	3008	2639	2183	182	8.7	68.9	37.8	1.24	22.19	132	114681
GLS Bank	Germany	2018	6504	5451	5343	538	12.3	128	10.7	0.16	8.1	582	218170
GLS Bank	Germany	2017	6058	5150	4953	485.5	11.2	115.3	8.6	0.15	9.2	514	212482
GLS Bank	Germany	2016	4838	4136	4109	356.8	10.6	95.1	6.8	0.1	8.5	524	210894
GLS Bank	Germany	2015	4554	3901	3946	325.8	11.3	91.8	5.7	0.1	8.9	527	193314
Triodos Bank	Europe	2018	12443	8327	10942	1295	17.7	314.1	45.6	0.36	3.6	1427	715000
Triodos Bank	Europe	2017	11863	7905	10449	1213	19.2	270.9	42.2	0.4	3.9	1377	681000
Triodos Bank	Europe	2016	9558	6008	8446	951	19.2	240.8	32.4	0.3	3.5	1271	652000
Triodos Bank	Europe	2015	8956	5689	7943	851	19	234.8	45.2	0.5	5.5	1121	607000
Crédit Coopératif	France	2018	23674	20025	14180	1857	12	466.4	44.3	0.18	2.31	1931	443889
Crédit Coopératif	France	2017	22081	19116	14094	1939	12.8	484.7	60.5	0.29	3.32	1960	342211
Crédit Coopératif	France	2016	19399	14901	11333	1576	12.1	469.3	44.4	0.23	2.68	1967	335658
Crédit Coopératif	France	2015	17377	14424	11145	1528	10.7	450.8	43.5	0.25	2.83	1982	337100
Ecology Building Society	UK	2018	226	161	211	13	17.5	5.3	1.4	0.57	10.11	31	10153
Ecology Building Society	UK	2017	241	154	226	13	18.1	4.7	1.2	0.52	9.54	29	9989
Ecology Building Society	UK	2016	214	146	201	11	17	5.1	1.2	0.58	10.6	28	10168
Ecology Building Society	UK	2015	216	168	199	11	15.1	5.2	1.3	0.62	11.35	25	9932
Opportunity Bank Serbia	Serbia	2018	167	126	90	32	17.8	19.3	4	2.74	14.2929	378	72000
Opportunity Bank Serbia	Serbia	2017	146	113	72	28	16.1	16.9	3.3	2.57	13.8	338	63000
Opportunity Bank Serbia	Serbia	2016	113	86	63	21	16.8	14.4	3	2.69	15.14	312	54083
Opportunity Bank Serbia	Serbia	2015	106	78	61	18	15.8	12.7	2.3	2.2	13.52	284	49516
Mercur Cooperative Bank	Denmark	2018	554	258	479	48	16	21.6	0.5	0.08	0.97	99	34367
Mercur Cooperative Bank	Denmark	2017	569	282	493	51	14.5	19	-2.9	-0.5	-5.9	97	29888
Mercur Cooperative Bank	Denmark	2016	446	237	379	45	15.4	20.8	3	0.6	7.1	94	28464
Mercur Cooperative Bank	Denmark	2015	393	209	336	36	14.1	16.7	1.2	0.3	3.3	83	26278
Ekobanken	Sweden	2018	108	91	98	8	18.4	2.6	0.1	0.13	1.72	19	6109
Ekobanken	Sweden	2017	107	92	96	8	22.3	2.4	0.1	0.14	1.73	18	5747
Ekobanken	Sweden	2016	85	70	76	7	18.6	2	-1	-1.13	-13.34	19	5360
Ekobanken	Sweden	2015	87	61	77	8	18.9	1.9	0.1	0.08	1.01	19	5000
Cultura Bank	Norway	2018	123	73	110	10	19.3	3.5	0.7	0.55	6.2	16	6535
Cultura Bank	Norway	2017	115	69	102	11	19.9	3.2	0.4	0.34	3.75	18	6003
Cultura Bank	Norway	2016	97	59	86	9	18.3	3	0.7	0.69	7.86	18	5983
Cultura Bank	Norway	2015	86	52	76	7	16	3	0.2	0.22	2.51	17	5712
